# Supplementary material for: Humanized mice for investigating sustained Plasmodium vivax blood-stage infections and transmission
Source: Nat Commun. 2022 Jul 15;13:4123. doi: 10.1038/s41467-022-31864-6 (PMC9287384; doi:10.1038/s41467-022-31864-6)
Supplement: Supplementary file 3 — Source Data [file 41467_2022_31864_MOESM3_ESM.xlsx]

## Sheet: Fig1c
CD235a+/total RBCs	8.62	61.2	71.1	42	25.2	25.4	10	7.91	8.48	37.1	19.5	27.4	11.5	14.5	14.2	28.1	51.6
CD71+/ total CD235a+	97.8	78	85	92.6	96	70	99.2	98	97.4	84.1	85.5	85	91.8	84.5	88.3	87.2	97.2

## Sheet: Fig1d
Clod-	0.000	0.499	0.791	0.003
Clod+	3.600	3.120	3.220	3.272

## Sheet: Fig2c
days	CytB RNA copies/10e5 CD235a+ BM cells
7	2.593	468.730	0.389
14	7.884	72.605	41.318
21	5.006	38.001	0.000

## Sheet: Fig2d
Primary host	30.000	1.257	0.000	0.000	57.936
Secondary host	36.000	17.886	10.075	0.227	54.296

## Sheet: Fig3b
	18S+Pvs25+				18S+Pvs25-
BM	9.0	13.0	24.0	30.5	91.0	87.0	76.0	69.5
PB	85.7	83.7	69.2	60.7	14.3	16.3	30.8	39.3
Unpaired t test
P value	0.0004
Significantly different? (P < 0.05)	Yes
How big is the difference?
Mean +- SEM of BM	19.13 +- 4.943, n=4
Mean +- SEM of PB	74.83 +- 5.973, n=4
Difference between means	55.70 +- 7.753
95% confidence interval	36.73 to 74.67
R squared	0.8959

## Sheet: Fig3c
	Total 18S+				18S+Pvs25+
BM	36447	27600	40443	34680	24602	25116	35185	26357
PB	621	5561	3212	1750	73	801	524	539

## Sheet: Fig4c
Pv1	12.04	30.52	21.04
Pv3	8.43	78.30	4.90	29.87	6.92
Pv4	3.62	50.00	26.87	0.00
Pv5	15.22	10.14	11.76

## Sheet: Supp Fig1a
CD235a+ / total RBCs	8.62	61.20	71.10	42.00	25.20	25.40	10.00	7.91	8.48	37.10	19.50	27.40	11.50	14.50	14.20	28.10	51.60
CD71+ / total CD235a+	97.80	78.00	85.00	92.60	96.00	70.00	99.20	98.00	97.40	84.10	85.50	85.00	91.80	84.50	88.30	87.20	97.20

## Sheet: Supp Fig3b
Pv isolate	Individual mouse (n=15)	# CytB RNA copies/mL blood	# sporo from pooled mosquitoes	# mosquitoes biting per mouse	Mean sporozoites/per mosquito
Pv1	1	22.449	602	50	12.04
	2	16.5	1526	50	30.52
	3	75	1052	50	21.04
Pv2+Pv3	4	17917.7	346	50	6.92
Pv3	5	11.1864	253	30	8.43333
	6	5402.65	2349	30	78.3
	7	16500	147	30	4.9
	8	4590.55	896	30	29.8667
Pv4	9	3.23529	217	60	3.61667
	10	4.89614	3000	60	50
	11	6.30975	1612	60	26.8667
	12	3.95683	0	60	0
Pv5	13	415.094	761	50	15.22
	14	5902.44	507	50	10.14
	15	194.118	588	50	11.76
